# Supplementary material for: Genomic alterations in gastric cancers discovered via whole-exome sequencing
Source: BMC Cancer. 2018 Dec 19;18:1270. doi: 10.1186/s12885-018-5097-8 (PMC6299976; doi:10.1186/s12885-018-5097-8)
Supplement: Supplementary file 1 — Table S1. The complete list of all data with detailed information. (XLSX 12 kb) [file 12885_2018_5097_MOESM1_ESM.xlsx]

## Sheet: Additional files Table S1
Table S1. The complete list of all data with detailed information.
Sample	Total.Reads (M)	Mean.Depth.On.Exome (X)	10X(%)	20X(%)	50X(%)	100X(%)
P1_SC	132.747	151.51	98.9586	98.0447	91.0161	63.633
P1_SN	346.079	277.867	99.4833	99.0997	97.7853	92.2564
P1_LN	171.151	171.388	99.1305	98.5038	94.6816	78.1541
P1_LC	114.447	128.325	98.8017	97.561	89.4235	60.0936
P2_SC	233.106	252.495	99.2621	98.887	96.9601	87.9067
P2_SN	187.328	198.923	99.1619	98.6272	95.2901	80.8166
P2_LN	206.584	191.099	99.1789	98.4294	93.2749	71.513
P2_LC	212.12	234.749	99.2353	98.8039	96.5488	87.0393
P3_SC	231.014	251.239	99.263	98.8583	96.5523	85.6384
P3_SN	257.949	276.884	99.2998	98.914	96.9787	89.0107
P3_LN	224.7	244.842	99.277	98.8664	96.5535	85.1726
P3_LC	279.363	267.274	99.3201	98.9784	97.2605	89.4069
P4_SC	229.595	270.495	99.2095	98.6847	95.3812	81.02
P4_SN	273.272	289.966	99.3101	98.921	96.8602	87.2296
P4_LN	238.342	279.726	99.2746	98.8952	96.9491	87.9266
P4_LC	215.741	267.861	99.1643	98.6484	95.8277	85.4596
P5_SC	288.32	297.288	99.2144	98.8181	96.9998	90.8382
P5_SN	57.5533	77.409	97.7355	94.0601	68.3442	23.6237
P5_LN	296.504	216.846	99.2699	98.9665	97.6399	91.2966
P5_LC	228.016	255.779	99.1843	98.8108	97.0842	91.1042
Note:	P1~P5: patient ID;
	SC: primary tumor tissue;
	LC: lymph node metastatic tissue;
	SN: stomach nomal tissue;
	LN: lymph node normal tissue;
