# Supplementary material for: Genomic alterations in gastric cancers discovered via whole-exome sequencing
Source: BMC Cancer. 2018 Dec 19;18:1270. doi: 10.1186/s12885-018-5097-8 (PMC6299976; doi:10.1186/s12885-018-5097-8)
Supplement: Supplementary file 4 — Table S3. Somatic and germline mutations identified in primary tumor and metastasis tissues from 5 patients by Sanger sequencing and IGV. (XLSX 19 kb) [file 12885_2018_5097_MOESM4_ESM.xlsx]

## Sheet: Additional files Table S3
Table S3. Somatic and germline mutations identified in primary tumor and metastasis tissues from 5 patients by Sanger sequencing and IGV.
Smaple	Chr	Start	End	Gene symbol	Mutaion	NM ID	Ref	Alt	AA Change	Domain	VAF
P4_L	chr7	87174224	87174224	ABCB1	nonsynonymous SNV	NM_000927	G	C	p.S660C	AAA+ ATPase domain	0.233
P4_S	chr7	87174224	87174224	ABCB1	nonsynonymous SNV	NM_000927	G	C	p.S660C	AAA+ ATPase domain	0.153
P2_L	chr13	95858958	95858958	ABCC4	nonsynonymous SNV	NM_005845	A	G	p.I330T	ABC transporter type 1_ transmembrane domain	0.058
P2_S	chr13	95858958	95858958	ABCC4	nonsynonymous SNV	NM_005845	A	G	p.I330T	ABC transporter type 1_ transmembrane domain	0.12
P4_L	chr19	39218631	39218631	ACTN4	nonsynonymous SNV	NM_004924	A	G	p.I795V	EF-hand domain	0.59
P4_S	chr19	39218631	39218631	ACTN4	nonsynonymous SNV	NM_004924	A	G	p.I795V	EF-hand domain	0.377
P3_L	chr15	86253858	86253858	AKAP13	nonsynonymous SNV	NM_006738	G	C	p.V1865L	.	0.149
P3_S	chr15	86253858	86253858	AKAP13	nonsynonymous SNV	NM_006738	G	C	p.V1865L	.	0.31
P4_L	chr1	27087879	27087898	ARID1A	frameshift deletion	NM_006015	CCAGATGCCACCTCGGCCAC	-	p.N722fs	.	0.512
P4_S	chr1	27087879	27087898	ARID1A	frameshift deletion	NM_006015	CCAGATGCCACCTCGGCCAC	-	p.N722fs	.	0.223
P5_L	chr22	23653975	23653975	BCR	frameshift insertion	NM_004327	-	CCGG	p.S1092fs	.	0.118
P5_S	chr22	23653975	23653975	BCR	frameshift insertion	NM_004327	-	CCGG	p.S1092fs	.	0.273
P2_S	chr7	140482926	140482926	BRAF	frameshift insertion	NM_004333	-	G	p.P403fs	.	0.26
P2_S	chr15	73995173	73995173	CD276	nonsynonymous SNV	NM_001024736	C	T	p.T160M	CD80-like_ immunoglobulin C2-set	0.149
P2_L	chr8	57129909	57129909	CHCHD7	nonsynonymous SNV	NM_024300	G	A	p.R70K	Cysteine alpha-hairpin motif superfamily	0.101
P2_S	chr8	57129909	57129909	CHCHD7	nonsynonymous SNV	NM_024300	G	A	p.R70K	Cysteine alpha-hairpin motif superfamily	0.424
P4_L	chr8	2820152	2820152	CSMD1	nonsynonymous SNV	NM_033225	C	T	p.C3155Y	Sushi/SCR/CCP domain	0.17
P4_S	chr8	2820152	2820152	CSMD1	nonsynonymous SNV	NM_033225	C	T	p.C3155Y	Sushi/SCR/CCP domain	0.204
P4_L	chr8	3265568	3265568	CSMD1	nonsynonymous SNV	NM_033225	C	T	p.D642N	CUB domain	0.242
P4_S	chr8	3265568	3265568	CSMD1	nonsynonymous SNV	NM_033225	C	T	p.D642N	CUB domain	0.314
P2_S	chr2	225370788	225370788	CUL3	nonsynonymous SNV	NM_003590	C	T	p.R364H	Cullin repeat-like-containing domain	0.102
P4_L	chr20	52779339	52779339	CYP24A1	nonsynonymous SNV	NM_000782	A	G	p.C303R	.	0.107
P4_S	chr20	52779339	52779339	CYP24A1	nonsynonymous SNV	NM_000782	A	G	p.C303R	.	0.099
P2_L	chr3	89468391	89468391	EPHA3	nonsynonymous SNV	NM_005233	T	G	p.L642R	Protein kinase domain	0.11
P2_S	chr3	89468391	89468391	EPHA3	nonsynonymous SNV	NM_005233	T	G	p.L642R	Protein kinase domain	0.275
P2_S	chr6	94066703	94066703	EPHA7	nonsynonymous SNV	NM_004440	A	C	p.S352R	Fibronectin type III	0.11
P3_L	chr4	153244211	153244211	FBXW7	stopgain	NM_018315	C	T	p.W569X	WD40-repeat-containing domain	0.289
P3_S	chr4	153244211	153244211	FBXW7	stopgain	NM_018315	C	T	p.W569X	WD40-repeat-containing domain	0.461
P2_L	chr14	29236825	29236825	FOXG1	nonsynonymous SNV	NM_005249	G	A	p.A114T	.	0.136
P2_S	chr14	29236825	29236825	FOXG1	nonsynonymous SNV	NM_005249	G	A	p.A114T	.	0.233
P2_L	chr16	31391361	31391361	ITGAX	nonsynonymous SNV	NM_000887	C	T	p.A1012V	Integrin alpha-2	0.106
P2_S	chr16	31391361	31391361	ITGAX	nonsynonymous SNV	NM_000887	C	T	p.A1012V	Integrin alpha-2	0.366
P2_L	chr1	59248175	59248175	JUN	nonsynonymous SNV	NM_002228	A	G	p.Y190H	Jun-like transcription factor	0.094
P2_S	chr1	59248175	59248175	JUN	nonsynonymous SNV	NM_002228	A	G	p.Y190H	Jun-like transcription factor	0.218
P3_L	chr19	51519200	51519200	KLK10	nonsynonymous SNV	NM_002776	C	T	p.R161H	Trypsin-like cysteine/serine peptidase domain	0.153
P3_S	chr19	51519200	51519200	KLK10	nonsynonymous SNV	NM_002776	C	T	p.R161H	Trypsin-like cysteine/serine peptidase domain	0.254
P4_L	chr4	108999422	108999422	LEF1	nonsynonymous SNV	NM_016269	C	T	p.C321Y	High mobility group box domain	0.531
P4_S	chr4	108999422	108999422	LEF1	nonsynonymous SNV	NM_016269	C	T	p.C321Y	High mobility group box domain	0.373
P2_L	chr5	38481717	38481717	LIFR	frameshift insertion	NM_002310	-	A	p.Q1092fs	.	0.2
P2_S	chr5	38481717	38481717	LIFR	frameshift insertion	NM_002310	-	A	p.Q1092fs	.	0.56
P4_L	chr17	33329100	33329100	LIG3	nonsynonymous SNV	NM_002311	T	C	p.L884P	.	0.217
P4_S	chr17	33329100	33329100	LIG3	nonsynonymous SNV	NM_002311	T	C	p.L884P	.	0.216
P4_L	chr12	12397218	12397218	LRP6	nonsynonymous SNV	NM_002336	T	C	p.I143V	Six-bladed beta-propeller_ TolB-like	0.263
P4_S	chr12	12397218	12397218	LRP6	nonsynonymous SNV	NM_002336	T	C	p.I143V	Six-bladed beta-propeller_ TolB-like	0.216
P2_S	chr20	21492970	21492970	NKX2-2	nonsynonymous SNV	NM_002509	G	A	p.A138V	Homeobox domain	0.163
P3_L	chr15	88727501	88727501	NTRK3	nonsynonymous SNV	NM_002530	G	A	p.T93M	.	0.2
P3_S	chr15	88727501	88727501	NTRK3	nonsynonymous SNV	NM_002530	G	A	p.T93M	.	0.34
P4_L	chr6	51918854	51918854	PKHD1	nonsynonymous SNV	NM_138694	G	A	p.T649M	.	0.385
P4_S	chr6	51918854	51918854	PKHD1	nonsynonymous SNV	NM_138694	G	A	p.T649M	.	0.302
P3_L	chr10	89720706	89720718	PTEN	frameshift deletion	NM_000314	CCTCAGAAAAAGT	-	p.T286fs	.	0.129
P3_S	chr10	89720706	89720718	PTEN	frameshift deletion	NM_000314	CCTCAGAAAAAGT	-	p.T286fs	.	0.106
P2_L	chr6	43100281	43100281	PTK7	nonsynonymous SNV	NM_002821	C	T	p.R362W	Immunoglobulin I-set	0.078
P2_S	chr6	43100281	43100281	PTK7	nonsynonymous SNV	NM_002821	C	T	p.R362W	Immunoglobulin I-set	0.359
P2_L	chr12	21350060	21350060	SLCO1B1	nonsynonymous SNV	NM_006446	A	G	p.D303G	Major facilitator superfamily domain	0.074
P2_S	chr12	21350060	21350060	SLCO1B1	nonsynonymous SNV	NM_006446	A	G	p.D303G	Major facilitator superfamily domain	0.275
P3_S	chr18	48591919	48591919	SMAD4	nonsynonymous SNV	NM_005359	G	C	p.R361P	SMAD domain_ Dwarfin-type	0.166
P3_L	chr12	23999094	23999094	SOX5	nonsynonymous SNV	NM_006940	C	A	p.A102S	.	0.174
P3_S	chr12	23999094	23999094	SOX5	nonsynonymous SNV	NM_006940	C	A	p.A102S	.	0.266
P1_S	chr12	57498249	57498249	STAT6	nonsynonymous SNV	NM_003153	G	T	p.Q404K	STAT transcription factor_ DNA-binding	0.118
P4_L	chr4	154625726	154625726	TLR2	nonsynonymous SNV	NM_003264	T	C	p.I556T	Cysteine-rich flanking region_ C-terminal	0.51
P4_S	chr4	154625726	154625726	TLR2	nonsynonymous SNV	NM_003264	T	C	p.I556T	Cysteine-rich flanking region_ C-terminal	0.263
P2_L	chr17	7577548	7577548	TP53	nonsynonymous SNV	NM_000546	C	T	p.G245S	p53_ DNA-binding domain	0.396
P2_S	chr17	7577548	7577548	TP53	nonsynonymous SNV	NM_000546	C	T	p.G245S	p53_ DNA-binding domain	0.396
P4_L	chr17	7577098	7577098	TP53	nonsynonymous SNV	NM_000546	T	A	p.R280S	p53_ DNA-binding domain	0.515
P4_S	chr17	7577098	7577098	TP53	nonsynonymous SNV	NM_000546	T	A	p.R280S	p53_ DNA-binding domain	0.344
P2_L	chr7	138213916	138213916	TRIM24	nonsynonymous SNV	NM_003852	A	G	p.I313V	B-box_ C-terminal	0.131
P2_S	chr7	138213916	138213916	TRIM24	nonsynonymous SNV	NM_003852	A	G	p.I313V	B-box_ C-terminal	0.295
Note:	P1~P5: patient ID;
	L: lymph node metastatic tissue;
	S: primary tumor tissue;
